# Supplementary material for: Causal associations between frailty and low back pain: a bidirectional two-sample mendelian randomization study
Source: Aging Clin Exp Res. 2024 Sep 11;36(1):191. doi: 10.1007/s40520-024-02843-2 (PMC11390933; doi:10.1007/s40520-024-02843-2)
Supplement: Supplementary file 1 — Supplementary Material 1 [file 40520_2024_2843_MOESM1_ESM.csv]

	SNP	effect_allele.exposure	other_allele.exposure	effect_allele.outcome	other_allele.outcome	beta.exposure	beta.outcome	eaf.exposure	eaf.outcome	pos.outcome	pval.outcome	se.outcome	chr.exposure	pos.exposure	se.exposure	pval.exposure	samplesize.exposure	R2	F
1	rs10891490	C	T	C	T	-0.0188	-0.0218935	0.5915	0.372728	113014805	0.0169282	0.00916712	11	112885527	0.0034	2.00E-08	175226	0.000174455	30.57404549
2	rs12739243	C	T	C	T	-0.0242	-0.00107885	0.2206	0.295297	210128698	0.910659	0.00961478	1	210302043	0.004	1.28E-09	175226	0.000208844	36.60208223
3	rs1363103	C	T	C	T	-0.0191	0.0017065	0.38	0.389285	104582136	0.849748	0.00900811	5	103917837	0.0034	2.23E-08	175226	0.000180066	31.55759828
4	rs17612102	C	T	C	T	0.0187	0.00634049	0.5933	0.578401	51971897	0.47496	0.00887487	15	52264094	0.0034	2.85E-08	175226	0.000172604	30.24965473
5	rs2071207	C	T	C	T	-0.0187	-0.0247827	0.478	0.542542	50122411	0.00477903	0.00878333	3	50159844	0.0033	1.47E-08	175226	0.000183222	32.1107446
6	rs2396766	A	G	A	G	0.0201	0.0130249	0.4725	0.456462	114678016	0.138114	0.00878365	7	114318071	0.0033	1.22E-09	175226	0.000211677	37.09875011
7	rs3959554	G	A	G	A	0.0189	0.00243937	0.4177	0.321023	41151726	0.795158	0.00939596	15	41443924	0.0034	1.74E-08	175226	0.000176316	30.90016634
8	rs4146140	T	C	T	C	-0.0198	-0.00397567	0.3811	0.334338	60125604	0.669228	0.00930618	10	61885362	0.0034	6.83E-09	175226	0.000193504	33.91310773
9	rs4952693	T	C	T	C	-0.0194	0.0116881	0.3734	0.407602	43924669	0.191981	0.0089582	2	44151808	0.0034	1.47E-08	175226	0.000185766	32.55672182
10	rs56299474	A	C	A	C	0.0241	0.0101543	0.1733	0.16791	22135291	0.396333	0.0119717	8	21992804	0.0044	3.94E-08	175226	0.000171181	30.00017411
11	rs583514	C	T	C	T	0.0199	0.0173368	0.5111	0.554871	173396377	0.0489982	0.0088066	3	173114167	0.0033	1.65E-09	175226	0.000207486	36.36413958
12	rs82334	C	A	C	A	-0.0223	-0.0313126	0.3177	0.435041	3223644	0.000421095	0.00887924	4	3225371	0.0035	3.13E-10	175226	0.000231619	40.5946387
