# Supplementary material for: Causal associations between frailty and low back pain: a bidirectional two-sample mendelian randomization study
Source: Aging Clin Exp Res. 2024 Sep 11;36(1):191. doi: 10.1007/s40520-024-02843-2 (PMC11390933; doi:10.1007/s40520-024-02843-2)
Supplement: Supplementary file 2 — Supplementary Material 2 [file 40520_2024_2843_MOESM2_ESM.csv]

	SNP	effect_allele.exposure	other_allele.exposure	effect_allele.outcome	other_allele.outcome	beta.exposure	beta.outcome	eaf.exposure	eaf.outcome	chr	pos	se.outcome	samplesize.exposure	pval.outcome	pos.exposure	pval.exposure	se.exposure	R2	F
1	rs1016968	A	T	A	T	0.0515675	0.0066	0.3571	0.3565	7	95795988	0.0034	300293	0.0555802	96166676	1.58E-08	0.00912264	0.000106395	31.95274607
2	rs11834194	T	G	T	G	0.0731393	0.0117	0.158074	0.1624	12	23975953	0.0045	300293	0.00953103	23823019	1.01E-09	0.0119757	0.000124194	37.2989744
3	rs150485992	A	G	A	G	-0.102232	-0.0061	0.0636751	0.02	2	206913876	0.012	300293	0.611299	206049152	2.07E-08	0.0182371	0.000104634	31.42384058
4	rs212737	C	T	C	T	-0.050779	-0.005	0.649195	0.6188	2	32474291	0.0034	300293	0.1431	32249222	2.85E-08	0.00914857	0.000102582	30.80767787
5	rs35989721	C	T	C	T	0.111637	3.00E-04	0.101702	0.0502	6	31404766	0.0077	300293	0.9676	31436989	2.57E-15	0.0141134	0.000208313	62.56769001
6	rs4241405	T	C	T	C	-0.0827112	-0.021	0.893709	0.8389	3	49642027	0.0045	300293	2.92E-06	49604594	5.31E-09	0.0141696	0.000113454	34.07301543
7	rs4462678	G	A	G	A	0.0605916	0.0102	0.575138	0.5974	18	50622395	0.0034	300293	0.00234002	53096025	9.56E-12	0.00889361	0.000154545	46.41579433
8	rs4747229	T	C	T	C	0.0502132	-8.00E-04	0.44521	0.4853	10	73747591	0.0033	300293	0.8089	71987833	1.19E-08	0.00880831	0.000108208	32.49733326
9	rs6724567	G	A	G	A	-0.0505313	-0.002	0.553943	0.5847	2	69585176	0.0034	300293	0.5438	69358044	9.16E-09	0.00879472	0.000109922	33.01216565
10	rs75868869	G	A	G	A	-0.0543803	-0.0101	0.740006	0.7884	17	66098154	0.0041	300293	0.0125701	68102013	4.34E-08	0.00992963	9.99E-05	29.99260402
