# Supplementary material for: Causal associations between frailty and low back pain: a bidirectional two-sample mendelian randomization study
Source: Aging Clin Exp Res. 2024 Sep 11;36(1):191. doi: 10.1007/s40520-024-02843-2 (PMC11390933; doi:10.1007/s40520-024-02843-2)
Supplement: Supplementary file 3 — Supplementary Material 3 [file 40520_2024_2843_MOESM3_ESM.xlsx]

## Sheet: Sheet1
	SNP	effect_allele.exposure	other_allele.exposure	effect_allele.outcome	other_allele.outcome	beta.exposure	beta.outcome	eaf.exposure	eaf.outcome	pos.outcome	pval.outcome	se.outcome	outcome	chr.exposure	pos.exposure	se.exposure	pval.exposure	samplesize.exposure
1	rs8089807	T	C	T	C	-0.0248	-0.0467767	0.1866	0.14441	41742675	0.000199365	0.012575	outcome	18	39322639	0.0043	6.49905e-09	175226
2	rs9275160	A	G	A	G	0.0382	-0.0159749	0.3397	0.295442	32684843	0.0963452	0.00960701	outcome	6	32652620	0.0035	7.17629e-28	175226
